# Supplementary material for: 8-Hydroxyquinoline-5-Sulfonic Acid-Containing Poly (Vinyl Alcohol)/Chitosan Electrospun Materials and Their Cu2+ and Fe3+ Complexes: Preparation, Antibacterial, Antifungal and Antitumor Activities
Source: Polymers (Basel). 2021 Aug 12;13(16):2690. doi: 10.3390/polym13162690 (PMC8400372; doi:10.3390/polym13162690)
Supplement: Supplementary file 1 [file polymers-13-02690-s001.zip]

Archive with 1 entries (1 files):
- polymers-1324119-supplementary.pdf
